# Supplementary material for: Does written informed consent adequately inform surgical patients? A cross sectional study
Source: BMC Med Ethics. 2019 Jan 7;20:1. doi: 10.1186/s12910-018-0340-z (PMC6323683; doi:10.1186/s12910-018-0340-z)
Supplement: Supplementary file 2 — Consent Data base. (XLS 164 kb) [file 12910_2018_340_MOESM2_ESM.xls]

## Sheet: consent data base
prot	osp	sex	naz	staciv	titstud	tiporic	info	dia	pro	tto	post	benef	complic	altern	probok	nontto	corr	dimis	classeta	newcons	chifirmnew	newchicons	newlettcons	newcompr	newcoll	newquand	newling	newsap	newrisint	newtemp3	newfeel	newindic	informazionicomplete	newdom	decisbis	inflbis	newtipoint
1	8	2	1	2	3	1	0	888	888	888	888	888	888	888	888	888	888	1	2	1	1	2	1	1	2	888	888	888	1	3	888	1	0	0			2
2	3	2	1	2	3	1	1	1	1	1	0	0	0	2	0	0	888	1	2	1	1	1	3	888	0	4	1	1	1	1	1	1	2	1	4		2
3	1	2	0	1	1	1	1	1	1	1	1	1	0	0	0	0	1	2	2	1	1	3	2	888	0	2	1	2	1	1	2	1	2	0	4		2
4	1	1	1	4	1	1	1	1	0	0	0	1	0	0	1	0	888	1	4	1	1	1	1	1	1	1	1	2	1	2	5	1	2	0	4		3
5	1	2	1	2	4	1	1	1	1	1	1	1	0	0	1	1	1	1	2	1	1	1	2	888	0	1	1	2	1	4	2	1	2	1	2	3	2
6	1	2	1	2	2	1	1	1	1	1	1	1	0	1	1	1	3	1	4	1	1	1	2	888	1	1	1	2	1	3	1	1	2	0	1	3	3
7	1	2	1	2	2	1	1	1	1	1	1	1	1	1	1	0	1	0	2	1	1	2	2	888	1	1	1	2	1	2	1	1	2	1	4		2
8	1	2	1	2	2	1	1	1	1	1	1	1	0	2	0	1	1	1	3	1	1	1	1	1	0	1	1	2	1	3	2	1	2	0	4		1
9	10	2	1	4	3	1	1	1	1	1	1	0	0	0	1	1	1	1	3	1	1	1	2	888	1	1	1	2	1	3	2	1	2	1	4		2
10	10	1	1	4	2	1	1	1	0	1	1	1	0	0	0	0	1	1	3	1	1	1	1	1	1	1	1	2	1	3	2	1	2	1	4		2
11	10	2	1	3	1	1	1	1	1	0	1	1	0	0	1	0	1	1	4	1	1	4	1	1	1	1	1	2	1	3	2	1	2	0	4		3
12	10	2	1	2	1	1	1	1	0	1	1	1	0	0	0	0	1	1	4	1	1	1	2	888	1	1	1	2	1	3	2	1	2	1	2	2	3
13	10	2	1	2	4	1	1	1	1	1	0	1	1	1	0	1	888	0	4	1	1	1	2	888	1	1	1	2	1	4	2	1	2	1	4		3
14	10	2	1	2	1	1	1	1	1	0	1	1	1	1	0	0	1	1	5	1	1	1	2	888	1	1	1	2	1	3	2	1	2	1	4		3
15	10	2	1	2	1	2	1	1	0	1	1	1	0	0	1	1	1	1	4	1	1	6	2	888	1	2	1	2	1	2	2	1	2	1	1	2	2
16	8	2	1	1	3	1	0	888	888	888	888	888	888	888	888	888	888	1	2	1	1	2	2	888	0	888	888	888	1	3	888	3	0	1			2
17	1	1	1	2	2	1	1	1	1	1	1	1	0	1	1	1	1	1	4	1	1	4	2	888	1	1	1	1	2	1	1	1	2	1	1	2	2
18	8	2	1	2	3	1	0	888	888	888	888	888	888	888	888	888	888	0	2	1	1	2	2	888	0	888	888	888	1	2	888	3	0	1			2
19	10	2	1	1	2	1	1	1	1	0	0	1	1	0	0	0	888	1	4	1	1	6	3	888	1	2	1	2	1	3	1	3	2	0	3	3	3
20	1	2	1	2	1	2	1	1	1	1	1	1	1	2	1	1	1	2	4	1	1	1	1	1	1	1	1	2	1	2	1	1	1	1	1	3	1
21	1	2	1	1	3	2	1	1	1	1	1	1	1	1	1	1	1	1	2	1	1	1	1	1	1	1	1	3	2	1	2	1	1	1	3	4	1
22	5	1	1	2	0	1	1	1	0	1	1	0	0	0	1	0	1	1	4	1	1	2	2	888	1	1	1	2	1	3	5	3	2	0	1	2	3
23	5	1	1	2	2	1	1	1	1	1	1	1	0	2	0	1	3	1	5	1	1	4	2	888	0	2	1	2	1	6	1	1	2	0	1	3	2
24	1	1	1	1	3	1	1	1	0	1	1	1	1	0	1	0	1	0	2	1	1	2	1	1	1	1	1	2	1	2	1	1	2	0	1	2	2
25	5	1	1	2	2	1	888	888	888	888	888	888	888	888	888	888	1	1	4	1	1	3	2	888	3	888	888	888	1	2	888	1	0	0			3
26	10	2	1	4	1	1	1	1	0	1	0	0	1	1	0	1	888	1	5	1	1	1	2	888	2	1	1	1	1	3	2	1	2	1	4		1
27	1	1	1	2	2	2	1	1	1	1	0	1	0	0	1	1	888	2	4	1	1	1	4	1	0	3	2	1	1	1	2	1	2	0	4		1
28	5	1	1	2	2	1	1	1	1	1	1	1	1	2	0	1	1	1	3	1	5	2	1	1	1	2	1	2	1	4	1	1	2	1	1	2	3
29	1	2	1	1	3	2	1	1	1	1	1	1	1	2	1	1	1	1	2	1	1	6	1	1	1	1	1	2	1	2	2	2	1	1	4		1
30	1	2	1	4	1	2	1	1	0	1	1	1	1	0	1	1	1	0	3	0	888	888	888	888	888	1	1	2	1	888	5	1	2	0			1
31	1	1	1	1	4	2	1	1	1	1	1	1	1	0	1	1	1	1	3	1	1	1	1	1	1	1	1	2	1	2	2	1	2	1	4		1
32	8	2	1	2	3	1	1	1	1	1	1	1	1	1	1	1	1	1	3	1	1	2	1	1	1	1	1	2	1	3	2	1	1	1	3	3	3
33	5	2	1	2	1	1	1	1	1	1	1	1	0	0	1	1	3	2	4	1	1	2	3	888	0	2	1	1	1	3	2	1	2	1	4		3
34	10	2	1	2	1	1	1	1	1	1	1	1	0	0	1	1	1	1	3	1	1	2	3	888	1	1	1	2	1	1	2	2	2	1	4		2
35	1	1	1	1	3	2	1	1	1	1	1	1	0	0	0	1	1	1	2	1	1	2	1	1	0	4	1	2	1	4	1	1	2	1	4		1
36	8	2	1	1	3	1	1	1	1	1	1	1	1	1	1	1	1	1	2	1	1	1	1	1	1	1	1	2	1	2	2	1	1	1	3	2	3
37	8	2	1	2	2	1	1	1	1	1	1	1	1	1	1	1	1	1	2	1	1	1	1	1	1	1	1	2	1	2	5	1	1	1	4		3
38	8	2	1	2	2	1	1	1	1	1	1	1	1	1	1	1	1	2	2	1	1	1	1	1	1	1	1	2	1	4	2	1	1	1	4		2
39	10	2	1	2	1	1	1	1	1	1	1	1	1	0	0	1	1	0	4	1	1	3	4	1	1	1	1	2	1	3	2	1	2	1	4		3
40	10	2	1	2	1	1	1	1	1	0	1	0	1	0	0	0	1	1	3	1	1	3	4	1	1	2	1	2	1	3	2	1	2	1	4		3
41	10	2	1	4	3	1	1	1	1	1	1	1	0	1	1	1	1	2	2	1	1	4	2	888	1	1	1	1	1	3	2	2	2	1	4		3
42	10	1	1	2	2	1	1	1	0	0	1	1	0	0	1	0	1	1	4	1	1	6	2	888	1	2	1	2	1	6	2	2	2	0	4		1
43	10	2	1	2	2	1	1	1	1	1	0	1	0	0	1	0	888	0	3	1	1	4	2	888	1	2	1	2	1	3	1	2	2	0	4		3
44	10	2	1	2	1	1	1	1	1	0	1	0	0	1	0	0	1	1	4	1	1	1	4	2	1	2	1	2	1	2	2	1	2	1	3	2	2
45	10	1	1	2	3	1	1	0	0	0	1	0	0	1	0	1	1	0	2	1	1	6	2	888	1	2	1	1	1	2	2	1	2	1	4		2
46	8	2	1	2	3	1	1	1	1	1	1	1	1	2	1	1	2	1	3	1	1	3	2	888	1	1	1	2	1	3	2	1	1	1	1	2	2
47	8	2	1	2	2	1	1	1	1	1	1	1	1	2	1	1	1	1	3	1	1	2	1	1	1	1	1	2	1	3	5	1	1	0	4		2
48	8	2	1	2	2	1	1	1	1	1	1	1	1	2	1	1	1	1	4	1	1	2	1	1	1	1	1	2	1	3	2	1	1	1	4		2
49	10	2	1	3	1	1	1	1	1	1	1	1	1	2	1	1	1	1	4	1	1	2	2	888	1	1	1	2	1	3	1	1	1	0	4		3
50	10	2	1	1	3	1	1	1	1	1	1	1	1	2	1	1	1	1	3	1	1	2	1	1	1	1	1	2	1	3	2	1	1	1	4		3
51	10	2	1	1	3	1	1	1	1	1	1	1	1	1	1	1	1	2	3	1	1	2	2	888	1	1	1	2	1	3	2	1	1	1	4		3
52	10	2	1	2	3	1	1	1	1	1	1	1	1	0	1	1	1	1	3	1	1	2	1	1	1	1	1	2	1	3	2	1	2	1	4		3
53	5	1	1	2	4	1	1	1	1	1	0	1	0	2	1	1	888	1	4	1	1	2	3	888	2	1	1	1	1	3	1	1	2	0	4		3
54	5	1	1	2	3	1	1	1	1	1	0	1	0	1	1	0	888	0	4	1	1	2	3	888	0	1	1	2	1	2	5	1	2	1	4		3
55	5	1	1	2	3	1	888	888	888	888	888	888	888	888	888	888	888	1	5	1	1	2	2	888	3	888	888	888	1	3	888	1	0	0			3
56	5	2	1	2	1	1	1	1	1	1	0	1	0	2	1	1	888	1	3	1	1	2	1	1	1	1	1	2	1	3	2	1	2	1	1	3	3
57	5	1	1	2	2	1	1	1	1	1	0	1	1	1	1	1	888	1	3	1	1	2	1	1	1	3	1	2	1	3	5	1	2	1	4		3
58	1	2	1	4	1	2	1	1	0	1	1	1	0	0	0	0	1	2	3	1	1	1	2	888	1	1	1	2	1	1	2	1	2	1	4		1
59	1	2	1	3	1	2	1	1	1	1	1	1	1	1	1	1	3	1	4	1	1	1	2	888	1	1	1	2	1	4	1	1	1	1	4		3
60	1	2	1	2	3	1	1	1	1	1	1	1	1	1	1	1	1	1	4	1	1	1	1	1	1	1	1	2	1	1	2	1	1	1	2	1	1
61	1	1	1	2	2	1	1	1	1	1	1	1	1	1	1	1	1	1	4	1	1	1	1	1	1	1	1	2	1	3	5	1	1	0	4		2
62	10	2	1	2	1	1	1	1	0	1	1	0	1	0	0	0	1	1	4	1	1	1	3	888	1	2	1	2	1	3	2	1	2	1	3	4	3
63	10	1	1	2	3	1	1	1	1	1	1	1	0	0	1	1	1	0	3	1	1	6	4	1	1	2	1	2	1	1	2	1	2	1	4		1
64	10	2	1	3	1	1	1	1	1	1	1	1	0	0	1	1	1	1	4	1	1	2	3	888	1	1	1	2	1	3	2	1	2	1	1	2	3
65	10	2	1	3	1	1	1	1	1	1	1	1	1	0	1	0	1	1	4	1	1	1	2	888	1	1	1	2	1	3	2	1	2	1	4		3
66	10	2	1	2	1	1	1	1	1	1	1	1	1	1	1	1	1	0	5	1	1	2	4	2	1	1	2	2	1	4	2	1	1	0	4		3
67	10	2	1	2	2	1	1	1	1	1	1	1	1	0	1	1	1	1	3	1	1	2	2	888	1	1	1	2	1	3	2	1	2	0	1	2	3
68	10	2	1	2	1	1	1	1	1	1	1	0	0	0	1	0	1	0	4	1	1	1	2	888	1	1	1	2	1	3	2	1	2	1	4		2
69	10	2	1	2	3	1	1	1	1	1	1	0	0	1	1	1	1	1	3	1	1	2	1	1	1	1	1	2	1	2	2	1	2	1	4		2
70	10	2	1	2	3	1	1	1	1	1	1	1	0	0	0	1	1	1	3	1	1	2	4	2	1	1	1	2	1	3	2	1	2	1	4		3
71	5	1	1	1	3	1	1	1	1	1	0	0	0	0	0	0	888	1	2	1	1	3	3	888	0	4	1	2	1	1	5	1	2	0	4		2
72	5	2	1	3	1	1	1	1	1	1	1	1	1	0	0	1	1	1	4	1	1	2	3	888	1	1	1	2	1	4	1	1	2	0	4		3
73	1	1	1	2	4	1	1	1	1	1	1	1	1	1	1	1	1	2	4	1	1	1	1	1	1	1	1	2	1	1	5	2	1	1	4		3
74	5	2	1	1	0	1	888	888	888	888	888	888	888	888	888	888	888	1	4	1	5	2	3	888	3	888	888	888	2	4	888	1	0	0			3
75	10	2	1	1	2	1	1	1	1	1	1	0	0	0	1	1	1	1	3	1	1	2	3	888	1	1	1	2	1	1	2	1	2	0	4		2
76	10	1	1	2	1	1	1	1	1	1	1	1	0	0	1	1	2	0	5	1	1	2	3	888	1	1	1	2	1	3	2	1	2	0	4		3
77	8	2	1	2	1	1	0	888	888	888	888	888	888	888	888	888	888	1	2	2	888	888	888	888	888	888	888	888	1	888	888	1	0	0			2
78	10	2	1	2	2	1	1	0	0	1	0	1	0	0	0	0	888	1	2	1	4	6	1	888	888	4	1	2	1	6	2	1	2	1			1
79	1	2	1	2	2	1	1	1	0	0	1	1	1	2	1	0	1	1	2	2	888	888	888	888	888	1	1	2	1	888	2	1	2	1			2
80	5	2	1	2	1	1	1	1	1	1	0	1	1	1	1	1	888	0	5	2	888	888	888	888	888	1	1	2	1	888	2	1	2	1			3
81	1	2	1	2	4	1	1	1	1	1	1	1	0	2	0	1	1	1	2	2	888	888	888	888	888	1	1	2	1	888	2	1	2	1			2
82	5	1	1	2	1	1	1	1	1	1	0	1	0	2	1	1	888	1	4	1	1	2	2	888	0	1	1	2	1	4	1	1	2	1	1	2	3
83	5	2	1	2	2	1	1	1	1	1	1	1	1	2	1	1	1	1	3	2	888	888	888	888	888	1	1	2	1	888	2	1	1	1			3
84	5	1	1	2	2	1	1	1	1	1	1	1	0	2	1	1	1	1	3	1	1	2	1	1	0	2	1	2	1	3	1	1	2	1	4		3
85	8	2	1	2	3	1	1	0	0	0	1	0	0	0	0	0	1	1	2	2	888	888	888	888	888	2	1	1	1	888	2	1	2	1			2
86	8	2	1	4	3	1	1	1	1	1	0	1	0	2	1	1	888	1	3	1	1	2	1	1	0	1	1	2	1	3	2	1	2	1	4		3
87	1	1	1	2	3	1	1	1	0	1	1	0	1	1	1	1	1	2	3	1	1	2	2	888	1	3	1	2	1	3	1	1	2	0	4		3
88	1	1	1	4	3	2	1	1	1	1	1	1	1	1	1	1	1	1	3	1	1	2	1	1	1	1	1	2	1	4	2	1	1	1	4		2
89	1	1	1	2	3	1	1	1	0	1	0	0	1	1	0	1	888	1	3	1	1	2	1	1	1	1	1	2	2	2	2	1	2	1	3	4	2
90	1	1	1	2	3	1	1	1	0	1	0	1	1	0	0	0	888	1	4	1	1	2	3	888	1	1	1	2	1	3	2	1	2	0	4		2
91	1	1	1	1	2	2	1	1	0	0	0	0	0	0	0	0	888	1	2	1	1	2	1	1	1	1	1	2	1	4	2	1	2	1	1	2	2
92	1	1	1	1	2	1	1	1	1	1	0	1	1	0	0	1	888	2	2	1	1	1	1	1	1	1	1	2	1	6	2	1	2	1	3	4	3
93	1	1	1	2	0	1	1	1	0	1	1	1	1	2	1	0	1	0	4	1	1	2	2	888	1	1	1	2	1	3	1	1	2	0	3	4	3
94	1	1	1	2	1	1	1	1	1	1	0	0	0	2	0	0	888	1	3	1	1	1	2	888	1	1	1	2	1	3	1	1	2	0	4		2
95	1	1	1	1	2	1	1	1	1	1	1	1	1	2	1	1	2	1	2	1	5	3	4	2	0	1	1	2	1	3	2	1	1	2	2	2	3
96	1	1	1	2	2	1	1	1	1	1	0	0	0	0	0	0	888	1	3	1	1	2	2	888	1	1	2	1	2	3	5	1	2	2	4		3
97	1	2	1	2	3	1	1	1	1	1	1	0	1	0	1	0	1	1	3	1	1	2	1	1	1	1	1	1	1	2	2	1	2	1	4		3
98	1	1	1	2	1	1	1	1	1	1	1	0	1	0	1	1	1	1	4	0	888	888	888	888	888	1	1	2	1	888	1	1	2	1			3
99	1	1	1	2	2	1	1	1	0	1	1	1	1	1	1	1	1	1	3	1	1	1	1	1	1	1	1	2	1	3	2	1	2	1	2	2	3
100	1	2	1	1	3	2	1	1	0	1	1	0	1	0	0	0	1	0	2	1	1	1	2	888	1	4	1	2	1	2	2	1	2	1	4		1
101	1	1	1	2	1	1	1	1	0	1	1	0	1	0	1	1	1	1	5	1	1	2	1	1	1	1	1	2	1	4	2	1	2	1	3	2	1
102	1	2	1	2	3	1	1	1	1	1	1	0	1	0	1	1	1	1	3	1	1	2	1	1	1	1	1	1	2	2	1	1	2	2	3	2	3
103	1	2	1	2	3	1	1	1	0	1	1	1	1	0	0	1	1	1	3	1	1	2	1	1	1	4	1	2	1	2	1	1	2	1	4		2
104	1	1	1	2	3	1	1	1	0	1	0	1	1	0	1	1	888	1	3	1	1	2	2	888	1	1	1	1	1	1	2	1	2	1	2	2	2
105	1	1	1	2	3	1	1	1	1	1	0	1	1	0	1	1	888	1	4	1	1	2	1	1	1	1	1	2	1	4	2	1	2	1	2	3	3
106	1	1	1	2	2	1	1	1	1	1	1	1	1	1	1	1	1	1	3	1	1	2	1	1	1	1	1	2	1	4	2	1	1	1	4		3
107	1	1	1	2	3	1	1	1	0	1	1	1	1	0	1	1	1	0	4	1	1	2	1	1	1	1	1	1	1	3	5	1	2	1	4		3
108	1	1	1	2	1	1	1	1	0	1	1	1	0	1	0	0	1	1	4	2	888	888	888	888	888	1	1	2	1	888	2	1	2	1			1
109	1	1	1	2	3	1	1	1	1	1	1	1	1	1	1	1	1	1	4	1	1	2	1	1	1	1	1	2	1	4	1	1	1	1	2	3	3
110	1	2	1	2	1	2	1	1	0	1	1	0	1	0	0	0	1	1	3	1	1	1	2	888	1	2	1	2	1	4	2	1	2	1	4		1
111	1	1	1	2	2	1	1	1	0	1	0	1	0	1	1	1	888	1	3	1	1	2	2	888	1	2	1	2	1	2	2	1	2	1	1	2	2
112	1	2	1	2	2	1	1	1	0	1	1	1	1	1	1	0	1	2	3	1	1	2	1	1	1	1	1	2	1	4	2	1	2	1	4		3
113	1	1	1	1	2	2	1	1	0	1	1	1	1	1	1	1	1	1	3	2	888	888	888	888	888	1	1	2	1	888	2	1	2	1			1
114	4	2	1	1	2	1	1	1	0	1	1	0	1	0	1	1	1	1	3	1	1	2	2	888	2	1	1	1	1	2	1	1	2	2	2	3	2
115	4	1	1	2	1	1	1	1	1	1	0	0	1	1	0	1	888	1	4	1	1	1	1	1	1	1	1	2	1	3	2	1	2	0	4		3
116	4	2	1	1	4	2	1	1	1	1	1	1	1	1	1	1	1	1	2	1	1	1	1	1	1	1	1	2	1	2	1	1	1	1	2	2	2
117	4	1	1	2	4	2	1	1	1	1	1	1	1	1	1	1	1	1	3	1	1	2	2	888	1	1	1	2	1	2	2	1	1	1	3	2	2
118	4	2	1	2	3	1	1	1	1	1	1	1	1	1	1	1	1	1	3	1	1	1	1	1	1	1	1	2	1	3	2	1	1	1	2	3	3
119	4	1	1	3	2	1	1	1	1	1	1	1	1	1	1	1	1	1	4	1	1	4	1	1	1	1	1	2	1	3	1	1	1	1	4		3
120	4	2	1	2	2	2	1	1	0	1	0	0	0	1	0	1	888	1	4	1	1	4	2	888	1	1	1	2	1	1	2	1	2	1	3	4	2
121	4	1	1	2	2	2	1	1	1	1	1	1	1	1	1	1	1	1	4	1	1	4	2	888	1	1	1	2	1	1	2	1	1	0	4		2
122	4	1	1	2	2	1	1	1	1	1	1	1	1	1	1	1	1	0	3	1	1	1	1	1	1	1	1	2	1	4	1	1	1	1	3	3	3
123	4	2	1	3	3	2	1	1	1	1	1	0	1	0	1	0	1	1	4	1	1	1	1	1	1	1	1	2	1	4	2	1	2	1	2	3	2
124	4	1	1	1	4	2	1	1	1	1	0	1	1	1	1	1	888	1	2	1	1	2	1	1	1	1	1	2	1	2	2	1	2	1	3	2	2
125	4	1	1	2	2	2	1	1	0	1	0	1	1	0	1	1	888	1	3	1	1	4	1	1	2	2	1	2	1	2	2	1	2	0	3	4	1
126	4	1	1	2	3	1	1	1	1	0	0	1	1	0	0	0	888	1	4	1	1	1	1	1	1	1	1	2	1	3	2	1	2	0	2	2	2
127	4	2	1	1	2	1	1	1	1	1	0	0	1	0	0	1	888	1	4	1	1	1	2	888	1	1	1	3	1	4	1	1	2	1	3	2	1
128	4	2	1	2	3	2	1	1	1	1	0	0	0	0	1	1	888	1	3	1	1	1	1	1	1	2	1	2	1	2	2	1	2	1	3	2	2
129	4	2	1	2	4	2	1	1	0	1	0	1	0	0	1	0	888	1	3	1	1	1	1	1	1	1	1	2	1	2	2	1	2	1	4		1
130	4	2	1	1	4	2	1	1	1	1	1	1	1	1	1	1	1	1	2	1	1	1	1	1	1	1	1	1	1	3	2	1	1	1	3	2	2
131	4	1	1	3	1	2	1	1	1	1	1	1	1	1	1	1	1	0	5	1	1	1	2	888	1	3	1	2	1	2	2	1	1	0	4		1
132	4	2	1	3	1	1	1	1	0	1	0	1	0	0	0	0	888	1	4	1	1	1	2	888	2	1	1	2	1	4	2	1	2	0	3	2	3
133	4	1	1	2	3	2	1	1	1	1	0	0	1	0	1	0	888	2	4	1	1	2	1	1	1	1	1	2	1	2	2	1	2	1	1	3	2
134	4	2	1	1	3	1	1	1	1	1	1	1	1	1	1	1	1	1	3	1	1	1	1	1	1	1	1	2	1	4	2	1	1	1	1	3	2
135	4	1	1	1	2	2	1	1	0	1	0	0	0	0	0	0	888	1	3	1	1	4	1	1	1	3	1	2	1	2	2	1	2	1	4		1
136	4	2	1	3	2	1	1	1	0	1	0	0	0	0	0	0	888	1	4	1	1	2	2	888	1	3	1	2	1	2	2	1	2	1	3	2	3
137	1	2	1	2	2	1	1	1	1	1	1	1	1	1	1	1	2	1	3	1	1	2	2	888	1	1	1	2	2	4	2	1	1	1	4		3
138	1	1	1	4	4	2	1	1	1	1	1	1	1	1	1	1	1	1	3	1	5	2	1	1	1	1	1	2	1	2	2	1	1	1	4		1
139	1	1	1	2	3	2	1	1	1	1	1	1	0	2	1	1	1	1	2	1	1	2	1	1	1	1	1	2	1	4	2	1	2	1	1	3	1
140	1	1	1	2	2	2	1	0	0	1	1	0	0	2	0	0	1	1	3	2	888	888	888	888	888	2	1	3	1	888	5	1	2	0			1
141	1	1	1	2	3	2	1	1	0	1	1	1	0	1	0	0	1	1	3	2	888	888	888	888	888	1	1	2	1	888	5	1	2	0			1
142	1	1	1	4	2	1	1	1	0	1	0	0	1	1	1	1	888	1	4	1	1	2	2	888	2	1	1	2	1	2	2	1	2	1	3	2	1
143	1	1	1	4	3	1	1	1	0	1	0	0	1	0	1	1	888	1	3	1	1	2	1	1	1	1	1	2	1	3	1	1	2	1	1	3	3
144	1	2	1	2	2	1	1	1	1	1	1	0	1	0	1	0	1	0	3	1	1	2	1	1	1	1	1	2	1	4	2	1	2	1	4		3
145	1	2	1	2	1	1	1	1	0	1	0	0	1	0	0	0	888	1	4	1	1	2	2	888	1	1	2	2	1	4	1	1	2	1	4		2
146	1	1	1	2	2	1	1	1	1	1	0	0	1	0	1	1	888	1	3	1	1	1	1	1	1	1	1	2	1	3	2	1	2	1	4		3
147	1	2	1	2	2	1	1	1	1	0	1	1	1	0	0	1	1	1	3	1	1	1	1	1	1	1	1	2	1	3	1	1	2	1	2	2	3
148	4	2	1	2	3	1	1	1	0	1	1	1	1	0	1	1	1	1	4	1	1	1	1	1	1	1	1	2	1	4	2	1	2	1	3	4	3
149	4	1	1	1	3	1	1	1	0	1	0	0	0	0	0	0	888	1	2	1	1	1	1	1	2	3	1	1	1	3	1	1	2	0	3	2	2
150	4	1	1	1	4	2	1	1	1	1	1	1	1	1	1	1	1	1	2	1	1	4	2	888	1	1	1	2	1	2	1	1	1	1	4		2
151	4	1	1	2	3	1	1	1	1	1	1	0	1	0	0	0	1	1	3	1	1	2	1	1	1	1	1	2	1	2	2	1	2	1	2	3	2
152	4	1	1	2	4	2	1	1	1	1	1	0	1	1	0	0	1	1	3	1	1	4	1	1	2	1	1	1	1	1	2	1	2	1	4		1
153	4	1	1	2	2	1	1	1	1	1	0	0	1	0	1	0	888	0	4	1	1	2	1	1	1	1	1	2	1	3	2	1	2	1	4		3
154	4	2	1	2	3	1	1	1	1	1	1	1	1	0	0	1	1	1	3	1	1	2	1	1	1	1	1	2	1	3	2	1	2	1	3	2	2
155	4	2	1	1	3	1	1	1	1	1	1	0	0	1	1	1	1	1	2	1	1	1	1	1	1	1	1	2	1	2	2	1	2	1	1	3	2
156	4	1	1	2	4	1	1	1	1	1	0	0	1	0	1	1	888	1	3	1	1	2	1	1	1	1	1	2	1	2	2	1	2	1	3	2	1
157	4	1	1	2	2	1	1	1	1	1	0	1	0	0	0	0	888	1	3	1	1	1	1	1	1	1	1	2	1	3	1	1	2	1	2	2	3
158	4	1	1	2	2	2	1	1	0	1	0	0	0	0	0	0	888	1	3	1	1	1	4	1	2	2	1	1	1	1	2	1	2	1	3	1	2
159	4	2	1	2	2	2	1	1	1	1	1	1	1	0	0	0	1	1	2	1	1	1	1	1	1	2	1	2	1	1	2	1	2	1	3	2	1
160	4	1	1	2	3	2	1	1	0	1	1	0	0	0	0	0	1	1	3	1	1	1	1	1	2	1	1	2	1	3	2	1	2	1	3	1	1
161	4	1	1	1	1	2	1	1	1	1	1	1	0	0	1	1	1	1	2	1	1	4	1	1	1	1	1	2	1	2	2	1	2	1	3	3	2
162	4	2	1	3	1	1	1	1	1	1	1	1	1	1	1	1	1	1	4	1	1	2	1	1	1	1	1	2	1	4	2	1	1	1	4		2
163	4	2	1	3	1	2	1	1	0	1	0	0	0	0	0	0	888	1	4	1	1	4	1	2	2	1	2	3	1	2	2	1	2	0	3	2	1
164	4	1	1	2	3	2	1	1	0	1	1	0	0	1	1	0	1	1	3	1	1	1	2	888	1	1	1	2	1	2	2	1	2	1	1	2	1
165	4	1	1	1	2	2	1	1	1	1	1	0	1	0	1	0	1	1	2	1	2	1	1	1	2	1	1	2	1	1	2	1	2	1	4		2
166	4	1	1	2	2	2	1	1	0	1	0	0	1	0	0	0	888	1	4	1	1	4	1	1	0	2	1	2	1	1	5	1	2	0	4		2
167	4	1	1	1	4	2	1	1	0	1	0	0	0	0	0	0	888	1	3	1	1	4	1	1	2	2	1	2	1	2	2	1	2	1	4		1
168	4	1	1	1	3	2	1	1	0	1	0	1	0	0	0	0	888	1	3	1	1	2	1	1	1	1	1	2	1	4	5	1	2	1	4		1
169	4	2	1	2	2	2	1	0	1	1	0	0	0	1	0	0	888	1	3	1	1	1	1	1	1	2	1	2	1	2	1	1	2	1	3	2	1
170	3	1	1	3	1	1	1	1	1	1	1	1	1	2	1	1	1	1	4	1	1	1	1	1	1	1	1	2	1	4	2	1	1	1	4		3
171	3	1	1	2	3	1	1	1	1	1	1	1	1	1	1	1	1	1	2	1	1	1	4	1	1	1	1	2	1	4	5	1	1	0	4		3
172	3	2	1	1	2	1	1	1	1	1	1	1	1	0	0	0	1	1	2	1	1	1	1	1	1	1	1	2	1	4	2	1	2	1	4		2
173	3	2	1	2	1	1	1	1	1	1	1	1	1	0	1	1	1	1	3	1	1	4	1	1	1	1	1	2	1	4	1	1	2	1	4		2
174	3	1	1	2	2	1	1	1	1	1	0	1	1	0	1	1	888	0	3	2	888	888	888	888	888	3	1	2	1	888	1	3	2	1			2
175	3	2	1	2	3	1	1	1	0	1	0	0	0	2	1	0	888	1	3	2	888	888	888	888	888	1	1	1	1	888	2	1	2	2			2
176	3	2	1	2	2	1	1	1	1	1	1	1	1	1	1	1	1	1	2	2	888	888	888	888	888	1	1	2	2	888	5	1	1	1			2
177	2	2	1	1	2	1	1	1	1	1	1	1	1	1	1	1	1	1	2	1	1	1	2	888	1	1	1	3	1	4	1	1	1	0	1	3	2
178	2	2	1	2	1	1	1	1	1	1	1	1	0	1	1	1	1	1	4	2	888	888	888	888	888	1	1	2	1	888	1	1	2	1			1
179	2	2	1	1	3	1	1	1	1	1	1	1	0	1	1	1	3	1	4	1	1	2	2	888	0	2	1	2	1	3	5	1	2	1	4		2
180	10	1	1	1	3	1	1	1	1	1	1	1	1	0	1	1	1	1	2	1	1	1	2	888	1	1	1	1	1	3	2	1	2	1	4		2
181	10	1	0	1	3	1	1	1	1	1	1	0	0	0	0	1	1	1	2	1	1	1	3	888	1	1	1	2	1	3	1	1	2	1	1	2	2
182	10	2	1	2	1	1	1	1	1	1	1	1	1	0	1	1	1	1	3	1	1	1	2	888	1	1	1	2	1	3	2	1	2	1	1	2	3
183	10	1	1	2	2	1	1	1	1	1	1	1	0	0	1	1	1	1	4	1	1	1	1	1	1	1	1	2	1	3	2	1	2	1	4		3
184	10	1	1	2	2	1	1	1	1	1	1	1	0	0	1	0	1	1	4	1	1	1	2	888	1	1	1	2	1	2	2	1	2	1	4		3
185	10	2	1	2	2	1	1	1	1	1	1	1	0	2	1	1	1	1	4	1	1	1	4	2	1	3	1	2	1	3	2	1	2	1	4		3
186	10	1	1	2	2	1	1	1	1	1	1	1	1	1	1	1	1	1	4	1	1	1	2	888	1	1	1	2	1	3	2	1	1	1	2	2	3
187	10	1	1	2	2	1	1	1	1	1	1	1	0	0	1	1	1	1	4	1	1	1	2	888	1	1	1	2	1	3	2	1	2	1	4		3
188	10	2	1	3	2	1	1	1	1	1	1	1	1	2	1	1	1	1	4	1	1	1	2	888	1	1	1	1	1	2	2	1	1	1	4		3
189	10	2	1	3	3	1	1	1	1	1	1	1	0	2	1	1	1	1	5	1	1	3	2	888	1	2	1	2	1	3	2	1	2	0	4		3
190	7	1	1	2	2	1	1	1	1	1	1	1	1	2	1	1	1	1	4	1	1	1	4	2	0	4	1	2	1	1	5	1	1	1	4		1
191	7	1	0	1	3	1	1	1	0	1	0	0	0	2	0	0	888	1	2	2	888	888	888	888	888	4	1	2	1	888	5	1	2	0			2
192	7	1	1	2	3	1	1	1	1	1	1	1	1	2	1	1	1	1	4	1	1	1	2	888	0	4	1	2	1	1	5	1	1	1	4		3
193	7	1	1	2	4	1	1	1	1	1	1	0	1	0	1	0	1	1	3	1	1	6	1	1	1	4	1	2	1	1	2	2	2	1	4		3
194	7	2	1	3	0	1	1	1	0	1	0	0	1	2	1	0	888	1	4	2	888	888	888	888	888	4	1	1	1	888	5	1	2	0			1
195	5	1	1	2	3	1	888	888	888	888	888	888	888	888	888	888	1	1	4	1	5	2	4	1	3	888	888	888	1	1	888	1	0	0			2
196	5	1	1	2	2	1	1	1	1	1	1	1	1	1	1	1	1	1	3	1	1	2	2	888	1	1	1	2	1	4	5	1	1	1	4		3
197	4	2	1	2	2	2	1	1	0	1	1	1	1	0	0	0	1	1	3	1	1	4	1	1	1	1	1	2	1	4	5	1	2	0	4		1
198	4	1	1	2	3	2	1	1	0	1	0	0	0	0	0	0	888	0	4	1	1	1	2	888	2	2	1	2	1	2	5	2	2	0	4		1
199	4	2	1	3	3	2	1	1	0	1	0	0	0	0	0	0	888	1	4	0	888	888	888	888	888	1	1	2	1	888	5	1	2	1			1
200	4	1	1	2	3	2	1	1	0	1	0	0	0	0	0	0	888	0	4	1	1	2	1	1	1	1	1	2	1	4	2	3	2	0	3	2	1
201	4	1	1	1	2	2	1	1	0	1	0	0	1	0	0	0	888	1	2	1	5	4	2	888	2	2	1	2	1	1	2	1	2	0	2	3	2
202	4	2	1	2	2	2	0	888	888	888	888	888	888	888	888	888	888	0	4	0	888	888	888	888	888	888	888	888	1	888	888	1	0	2			2
203	1	2	1	3	1	1	1	1	1	1	1	0	0	0	0	0	1	1	4	1	1	1	1	1	1	1	1	2	1	3	2	1	2	1	4		3
204	1	2	1	2	3	1	1	1	1	1	1	1	0	2	1	1	1	1	3	1	1	1	1	1	1	1	1	2	1	3	2	1	2	1	4		3
205	8	2	1	2	2	1	0	888	888	888	888	888	888	888	888	888	888	1	3	1	1	4	1	1	0	888	888	888	1	3	888	3	0	0			3
206	8	2	1	2	2	1	1	1	0	1	0	0	0	0	1	0	888	1	3	2	888	888	888	888	888	2	1	2	2	888	1	1	2	1			3
207	8	2	0	3	4	1	1	1	0	1	1	0	1	0	0	0	1	1	3	1	1	2	1	1	1	2	1	2	1	4	2	1	2	0	4		2
208	8	2	1	2	2	1	1	1	0	1	0	0	1	2	0	0	888	1	2	1	1	4	1	1	1	1	1	2	1	2	2	1	2	1	4		2
209	8	2	1	2	2	1	1	1	0	1	1	0	0	0	0	0	1	1	2	1	1	2	2	888	1	1	1	2	1	2	2	1	2	1	3	2	2
210	8	2	0	2	3	1	1	1	0	1	0	0	1	0	0	0	888	1	2	1	1	2	1	1	2	1	1	2	1	1	2	1	2	1	4		2
211	8	2	1	2	2	1	1	1	0	1	0	0	0	2	1	1	888	1	2	2	888	888	888	888	888	1	1	2	1	888	2	3	2	1			2
212	8	2	1	3	2	1	1	1	0	1	0	0	0	0	0	0	888	0	4	2	888	888	888	888	888	1	1	2	1	888	2	1	2	1			3
213	3	2	1	1	2	1	1	1	1	1	1	1	1	2	1	1	1	1	3	1	1	1	4	1	1	1	1	2	1	4	2	1	1	1	4		3
214	3	1	1	2	2	1	1	1	1	1	1	1	1	2	1	1	1	1	3	1	1	1	2	888	1	1	1	2	1	3	5	1	1	1	4		3
215	3	2	1	3	1	1	1	1	1	1	0	0	0	1	0	1	888	1	4	2	888	888	888	888	888	1	1	1	1	888	5	2	2	0			2
216	3	2	1	2	1	1	1	1	1	1	1	1	1	2	1	1	1	1	4	1	1	1	2	888	1	1	1	2	1	4	5	1	1	1	4		3
217	1	2	0	2	3	1	1	1	0	1	0	1	0	2	0	0	888	0	2	2	888	888	888	888	888	2	1	2	1	888	1	1	2	0			2
218	1	2	1	2	2	1	1	1	0	1	1	1	0	2	1	1	1	1	2	2	888	888	888	888	888	4	1	2	1	888	2	1	2	1			2
219	10	1	1	2	1	1	1	1	1	1	1	1	1	2	1	1	1	1	4	1	1	2	2	888	1	1	1	2	1	3	5	1	1	1	4		3
220	10	1	1	2	4	1	1	1	1	1	1	1	1	1	1	1	1	1	2	1	1	1	2	888	1	1	1	2	1	3	2	1	1	1	4		2
221	10	2	0	3	1	1	1	1	1	1	1	1	1	2	1	1	3	1	4	1	1	1	2	888	1	1	1	1	1	3	1	3	1	2	4		3
222	2	2	1	2	1	1	1	1	0	1	1	1	1	2	1	1	2	1	3	1	1	2	1	1	1	1	1	2	1	4	1	1	2	1	2	2	2
223	2	1	1	1	2	1	1	1	1	1	1	1	0	2	0	0	3	1	2	1	1	6	3	888	888	2	1	2	1	6	2	1	2	0			3
224	2	1	1	2	4	1	1	1	1	1	0	1	0	2	0	1	888	1	3	1	1	1	1	1	0	2	1	2	1	2	2	1	2	0	4		2
225	2	2	1	2	4	1	1	1	1	1	0	1	0	2	1	1	888	1	2	1	1	2	3	888	0	4	1	2	1	1	1	1	2	0	2	2	2
226	2	2	0	2	2	1	888	888	888	888	888	888	888	888	888	888	888	1	3	1	1	6	1	2	3	888	888	888	1	6	888	2	0	0			3
227	2	2	1	2	3	1	1	1	1	1	1	1	0	2	1	1	1	1	2	1	1	1	1	1	0	1	1	2	2	1	1	1	2	1	2	3	2
228	8	2	1	2	3	1	1	1	1	1	0	1	0	0	0	0	888	1	2	1	1	2	2	888	0	1	1	2	1	2	1	1	2	0	4		2
229	8	2	1	2	2	1	888	888	888	888	888	888	888	888	888	888	888	1	4	1	1	3	2	888	3	888	888	888	1	6	888	1	0	0			3
230	8	2	1	2	4	1	1	1	1	1	1	1	0	2	1	1	3	1	2	1	1	2	1	1	0	1	1	2	1	3	2	1	2	1	1	2	2
231	8	2	1	2	3	1	1	1	1	1	0	1	0	1	1	1	888	1	2	1	1	2	1	1	2	1	1	2	1	3	2	1	2	0	3	3	2
232	8	2	1	1	1	1	0	888	888	888	888	888	888	888	888	888	888	1	3	2	888	888	888	888	888	888	888	888	1	888	888	1	0	0			3
233	7	2	1	2	3	1	1	1	1	1	1	1	1	2	0	0	1	1	2	1	1	1	1	1	1	6	1	2	1	1	5	1	2	1	4		2
234	10	1	1	1	1	1	1	1	1	1	0	1	0	2	1	0	888	1	3	1	1	1	1	1	1	1	1	2	1	4	1	1	2	0	4		2
235	10	1	1	2	1	1	1	1	1	1	0	0	1	2	1	1	888	1	4	1	1	1	2	888	1	1	2	2	1	3	2	1	2	1	4		3
236	3	1	1	1	3	1	1	1	1	1	1	1	1	2	1	1	1	0	2	1	1	1	1	1	1	1	1	2	1	3	5	1	1	0	4		2
237	3	1	1	2	2	1	1	1	0	0	1	1	0	2	0	0	1	1	4	1	1	2	2	888	1	2	1	2	1	2	5	1	2	0	4		2
238	3	1	1	2	4	1	1	1	1	1	1	0	0	2	0	1	1	1	4	1	1	2	2	888	1	1	1	2	1	4	5	1	2	0	4		2
239	3	1	1	1	3	1	1	1	1	1	1	1	0	2	1	1	1	1	2	1	1	1	1	1	1	3	1	1	1	4	5	1	2	2	4		1
240	2	2	1	1	4	1	1	1	1	0	1	1	0	1	1	1	2	1	2	2	888	888	888	888	888	1	1	1	1	888	1	1	2	1			2
241	2	2	1	2	4	1	1	1	1	1	1	1	1	1	1	1	1	1	2	2	888	888	888	888	888	1	1	2	1	888	5	1	1	1			2
242	2	2	1	1	2	1	1	1	0	1	0	0	1	1	1	0	888	1	2	1	1	1	2	888	1	1	2	2	1	1	5	2	2	0	4		2
243	2	2	1	2	2	1	1	1	0	1	0	0	1	0	0	0	888	1	2	1	1	2	2	888	0	1	1	1	1	1	2	2	2	2	4		2
244	2	2	1	2	3	1	0	888	888	888	888	888	888	888	888	888	888	1	2	1	1	4	1	1	0	888	888	888	1	1	888	3	0	0			2
245	8	2	1	2	2	1	1	1	0	1	1	0	0	0	1	0	1	0	2	1	1	2	1	2	0	1	1	2	1	2	5	1	2	0	4		2
246	8	2	1	1	4	1	1	1	0	1	1	0	1	0	1	0	1	2	2	1	1	1	3	888	0	1	1	2	1	1	1	1	2	1	1	2	3
247	8	2	1	2	3	1	0	888	888	888	888	888	888	888	888	888	888	1	2	1	1	2	1	1	0	888	888	888	1	1	888	1	0	0			2
248	8	2	1	2	4	1	1	1	0	1	1	0	0	0	0	0	1	1	2	1	1	2	3	888	1	3	1	2	1	1	5	1	2	0	4		2
249	8	2	1	1	3	1	1	1	1	1	1	1	0	0	1	0	1	1	2	1	1	5	1	1	1	1	1	2	1	3	2	3	2	1	4		3
250	8	2	1	2	2	1	1	1	1	1	1	1	1	2	1	1	3	1	2	1	1	1	3	888	1	1	1	2	1	2	5	1	1	1	4		2
251	8	2	1	2	1	1	1	1	1	1	0	0	0	0	0	1	888	1	2	1	1	2	2	888	1	1	1	2	1	2	1	1	2	0	4		2
252	8	2	1	2	2	1	1	1	1	1	1	1	0	0	0	1	1	1	2	2	888	888	888	888	888	1	1	2	1	888	1	1	2	0			1
253	8	1	1	1	3	2	1	1	1	1	0	1	0	0	1	1	888	1	2	1	5	2	2	888	1	1	1	2	1	4	1	1	2	1	4		1
254	8	2	1	2	3	1	1	1	0	1	1	1	0	0	0	0	888	1	2	0	888	888	888	888	888	1	1	2	1	888	5	1	2	0			2
255	6	2	1	2	4	1	1	1	1	1	1	1	0	1	1	1	1	1	2	1	1	1	3	888	0	1	1	2	1	2	2	1	2	1	1	2	2
256	2	1	1	2	3	2	1	1	1	1	1	1	0	0	1	1	1	1	4	2	888	888	888	888	888	7	1	2	1	888	2	1	2	1			1
257	4	1	1	3	3	1	1	1	0	1	1	1	0	0	0	0	1	1	3	1	1	1	1	1	2	1	1	2	1	4	1	1	2	0	2	2	3
258	4	1	1	2	3	1	1	1	1	1	1	0	1	0	1	0	1	1	3	1	1	1	1	1	1	1	1	2	1	2	2	1	2	1	2	2	2
259	4	2	1	1	1	1	1	1	0	1	1	1	0	0	0	0	1	1	3	1	1	1	1	1	1	1	1	2	1	4	2	1	2	1	3	2	3
260	4	2	1	2	4	1	1	1	1	1	1	1	1	1	1	1	1	1	2	1	1	1	1	1	1	1	1	2	1	3	2	1	1	1	2	2	2
261	4	2	1	2	1	2	1	1	0	1	1	0	0	1	0	0	1	1	5	1	1	2	1	2	1	1	1	2	1	1	2	1	2	1	1	3	1
262	6	2	1	1	3	1	1	1	0	1	1	0	1	0	0	0	1	1	2	1	1	4	1	1	1	2	1	2	1	3	2	1	2	0	4		2
263	4	2	1	3	3	2	1	1	0	1	1	0	1	0	0	0	1	1	5	1	1	2	1	1	1	1	1	2	1	1	2	1	2	1	3	2	1
264	4	1	1	2	2	2	1	1	0	0	1	0	0	0	0	0	1	0	3	1	1	1	2	888	2	1	1	2	1	2	1	1	2	0	3	2	1
265	4	1	1	1	2	2	1	1	0	1	1	0	1	0	1	0	1	1	2	1	1	4	1	1	1	1	1	2	1	1	2	1	2	0	4		1
266	4	1	1	2	3	1	1	1	0	1	1	1	1	1	1	1	1	1	3	1	1	1	2	888	1	1	1	1	1	3	1	1	2	1	2	2	3
267	4	2	1	2	3	1	1	1	1	1	1	1	1	1	1	1	1	1	3	1	1	1	1	1	1	1	1	2	1	4	2	1	1	1	3	2	3
268	4	2	1	3	1	1	888	888	888	888	888	888	888	888	888	888	888	1	5	1	4	1	2	888	3	888	888	888	1	1	888	1	0	0			3
269	10	2	1	2	1	1	1	1	1	1	1	1	0	0	1	1	1	1	4	1	1	6	2	888	1	1	1	2	1	2	2	1	2	1	2	2	2
270	10	1	1	1	3	1	1	1	1	1	1	1	1	1	1	1	1	1	2	1	1	2	1	1	1	1	1	2	1	3	2	1	1	1	4		2
271	10	2	1	2	1	1	1	1	1	1	1	1	0	2	1	1	1	1	5	1	1	1	3	888	1	1	1	2	1	3	2	1	2	1	4		3
272	3	2	1	1	3	1	1	1	1	1	1	1	1	2	1	1	1	1	2	1	1	1	1	1	1	2	1	2	1	1	5	1	1	1	4		2
273	3	2	1	2	2	1	1	1	1	1	1	1	1	1	1	1	1	1	4	1	1	6	2	888	1	1	1	2	1	6	2	1	1	1	4		3
274	3	2	1	2	2	1	1	1	1	1	1	1	1	1	1	1	1	1	4	1	1	1	1	1	1	1	1	2	1	3	5	1	1	1	4		1
275	3	2	1	2	3	1	1	1	1	1	1	1	1	2	1	1	1	1	2	1	1	1	1	1	1	2	1	2	1	1	5	1	1	1	4		2
276	3	2	1	2	3	1	1	1	1	1	1	1	1	2	1	1	1	1	2	1	1	1	1	1	1	2	1	2	1	2	5	1	1	1	4		2
277	7	2	1	2	3	1	1	1	1	1	1	1	1	2	1	1	1	1	3	1	1	6	1	1	1	2	1	2	1	2	5	1	1	1	4		2
278	7	1	1	3	1	1	1	1	1	1	1	1	1	2	1	1	1	1	4	1	1	4	2	888	1	1	1	2	1	1	5	1	1	1	4		3
279	7	2	1	1	4	1	1	1	1	1	1	0	1	2	0	0	2	1	4	1	1	6	2	888	1	3	1	2	2	4	5	3	2	0	4		2
280	6	2	1	4	1	1	1	1	0	1	1	0	0	0	0	0	1	1	2	1	1	4	1	2	1	3	1	2	1	3	2	1	2	0	3	2	2
281	6	2	1	2	3	1	1	1	1	1	1	0	1	0	0	0	1	1	2	1	1	1	1	1	1	3	1	2	1	2	2	1	2	0	3	2	2
282	6	2	1	2	4	1	1	1	1	1	1	1	1	1	1	1	1	1	2	1	1	1	1	1	1	1	1	2	1	2	1	1	1	1	3	2	2
283	6	1	1	2	4	1	1	1	1	1	1	1	1	2	1	1	1	1	4	1	1	1	1	1	1	1	1	2	1	4	2	1	1	1	4		3
284	6	1	1	2	3	1	1	1	1	1	1	1	1	1	1	1	1	1	4	1	1	2	1	1	1	1	1	2	1	4	5	1	1	1	4		2
285	6	2	1	2	1	1	1	1	1	1	1	1	1	2	1	1	1	0	3	1	1	1	1	1	1	1	1	2	1	3	5	1	1	1	4		2
286	6	1	1	2	4	1	1	1	1	1	1	1	1	1	1	1	1	1	5	1	1	1	1	1	1	1	1	2	1	3	2	1	1	0	4		1
287	6	1	1	2	1	1	1	1	1	0	0	0	1	2	0	0	888	1	5	1	1	2	2	888	1	1	1	2	1	2	5	1	2	0	4		2
288	6	2	1	3	1	1	1	1	0	0	0	0	0	2	0	0	888	1	3	1	1	2	2	888	1	1	1	2	1	6	5	1	2	1	4		3
289	6	2	1	3	3	1	1	1	1	1	1	1	1	2	1	1	1	1	4	1	1	2	1	1	1	1	1	2	2	3	5	1	1	1	4		2
290	6	1	1	4	3	1	1	1	1	1	1	1	1	2	1	1	1	1	3	1	1	1	1	1	1	1	1	2	1	3	2	1	1	1	4		1
291	6	2	1	2	2	1	1	1	1	1	1	1	1	2	1	1	1	1	3	1	1	1	1	1	1	1	1	2	1	3	2	1	1	1	4		2
292	6	1	1	2	1	2	1	1	1	1	1	1	1	1	1	1	1	1	3	1	1	1	1	1	1	1	1	2	1	1	5	1	1	1	4		1
293	8	2	1	2	4	1	1	1	1	1	0	1	1	2	0	1	888	1	2	1	1	2	4	1	0	2	1	2	1	2	5	3	2	0	4		2
294	8	2	1	2	3	1	1	1	1	1	0	0	0	0	0	1	888	1	2	1	1	5	4	1	0	1	1	2	1	4	2	1	2	0	4		2
295	8	2	1	2	3	1	1	1	1	1	0	1	0	2	0	1	888	1	2	1	1	2	1	1	0	1	1	2	1	2	2	3	2	0	4		2
296	5	2	1	2	3	1	1	1	1	1	0	1	0	2	1	1	888	1	3	1	1	2	1	1	0	2	1	2	1	1	2	1	2	1	1	2	3
297	5	1	1	2	3	1	1	1	1	1	1	1	1	1	1	1	1	1	3	1	1	2	1	1	1	2	1	2	2	4	2	1	1	1	3	2	3
298	5	1	0	1	1	1	0	888	888	888	888	888	888	888	888	888	888	1	2	1	1	2	1	2	1	888	888	888	1	2	888	1	0	0			3
299	5	2	1	2	3	1	1	1	1	1	0	1	0	1	1	1	888	1	2	2	888	888	888	888	888	4	1	2	1	888	2	1	2	0			2
300	6	2	1	2	2	1	1	1	1	1	1	1	1	1	1	1	1	1	3	1	1	1	1	1	1	1	1	2	1	3	2	1	1	1	4		1
301	6	2	1	2	3	1	1	1	1	1	1	1	1	0	1	1	1	1	3	1	1	1	1	1	1	1	1	2	1	3	2	1	2	1	4		3
302	6	2	1	2	3	2	1	1	1	1	1	1	1	2	1	1	1	1	4	1	1	1	1	1	1	1	1	2	1	3	5	1	1	1	4		1
303	6	2	1	2	3	1	1	1	1	1	1	1	1	2	1	1	1	0	3	1	1	1	1	1	1	1	1	2	1	4	5	1	1	1	4		2
304	6	2	1	2	2	1	1	1	1	1	1	1	1	2	1	1	1	1	3	1	1	1	2	888	1	1	1	2	1	3	1	1	1	1	4		3
305	6	2	1	3	3	1	1	1	1	1	1	1	1	2	1	1	1	1	3	1	1	1	1	1	1	1	1	2	1	3	2	1	1	1	2	2	3
306	6	1	1	2	2	1	1	1	1	1	1	1	1	2	1	1	1	1	4	1	1	1	2	888	1	1	1	1	1	6	2	1	1	1	4		3
307	6	1	1	2	1	1	1	1	1	1	1	1	1	2	1	1	2	1	4	1	1	1	1	1	1	1	1	2	2	3	2	1	1	1	4		3
308	6	2	1	2	3	1	1	1	1	1	1	1	1	2	1	1	1	1	2	1	1	6	2	888	1	1	1	2	1	6	2	1	1	1	4		2
309	8	2	1	2	3	1	0	888	888	888	888	888	888	888	888	888	888	1	2	1	1	1	1	1	1	888	888	888	1	2	888	1	0	0			2
310	8	2	1	2	4	1	0	888	888	888	888	888	888	888	888	888	888	1	2	1	1	2	1	1	0	888	888	888	1	3	888	2	0	0			2
311	8	2	1	2	2	1	1	1	1	1	1	1	1	1	1	1	1	1	2	1	1	1	1	1	1	1	1	2	1	2	1	1	1	0	3	2	2
312	8	2	1	2	3	1	1	1	1	1	1	1	0	1	0	1	3	1	2	1	1	2	3	888	0	1	1	2	1	2	2	1	2	1	4		2
313	8	2	1	2	2	1	1	1	1	0	1	1	0	2	1	1	1	1	2	1	1	2	4	1	0	1	1	2	1	2	2	1	2	0	4		1
314	8	2	1	2	2	1	1	1	1	1	1	1	0	2	0	1	2	1	3	1	1	2	3	888	0	1	1	2	1	3	2	1	2	1	1	2	3
315	7	1	1	2	1	1	1	1	1	1	1	1	1	2	1	1	1	1	4	1	1	1	2	888	1	1	1	2	1	4	5	1	1	0	4		1
316	7	1	1	1	2	1	1	1	1	1	1	1	1	2	1	1	1	1	2	1	1	1	1	1	1	3	1	2	1	1	5	1	1	1	4		1
317	7	1	1	2	2	1	1	1	1	1	1	1	1	2	1	1	1	1	4	1	1	1	1	1	1	4	1	2	1	1	2	1	1	1	4		3
318	7	1	1	3	2	1	1	1	1	1	1	1	1	2	1	1	1	1	4	2	888	888	888	888	888	1	1	2	1	888	2	1	1	1			3
319	3	2	1	3	1	1	1	1	0	1	1	1	0	1	1	0	1	1	5	2	888	888	888	888	888	1	1	2	1	888	5	1	2	0			1
320	3	2	1	2	3	1	1	1	0	1	1	1	1	1	1	1	1	1	2	2	888	888	888	888	888	1	1	2	1	888	5	2	2	1			1
321	3	2	1	2	1	1	1	1	1	1	1	1	1	1	1	1	1	0	4	1	1	1	2	888	1	1	1	1	1	6	1	1	1	1	4		1
322	3	1	1	2	3	1	1	1	0	1	1	0	0	1	0	0	1	1	3	1	1	4	1	1	1	1	1	1	1	2	1	1	2	2	4		3
323	7	1	1	3	1	1	888	888	888	888	888	888	888	888	888	888	888	1	5	1	1	1	2	888	3	888	888	888	1	3	888	1	0	0			3
324	2	1	1	2	3	1	1	1	1	1	0	1	0	1	1	1	888	1	4	2	888	888	888	888	888	7	1	2	1	888	5	2	2	0			1
325	2	2	1	2	3	1	1	1	1	1	1	1	1	1	1	1	1	1	2	1	1	1	2	888	1	1	1	2	1	2	5	1	1	0	4		2
326	2	2	1	3	1	1	1	1	1	1	0	1	0	2	0	1	888	1	4	1	5	2	2	888	1	2	2	2	1	3	5	1	2	0	1	2	3
327	2	1	1	1	2	1	1	1	1	1	1	1	0	2	1	1	1	1	5	2	888	888	888	888	888	7	1	1	1	888	1	1	2	1			3
328	6	2	1	1	4	1	1	1	1	1	0	1	0	2	1	1	888	1	2	1	1	1	1	1	1	1	1	2	1	3	1	1	2	0	4		2
329	6	2	1	2	2	1	1	1	1	1	1	1	1	2	1	1	1	1	2	1	1	1	1	1	1	1	1	2	1	3	2	1	1	1	4		2
330	6	2	1	1	4	1	1	1	1	1	1	1	0	0	1	1	1	1	2	1	1	1	2	888	1	1	1	2	1	3	5	1	2	0	4		1
331	6	2	1	1	3	1	1	1	1	1	1	1	0	2	1	1	1	1	4	1	1	1	1	1	1	1	1	2	1	6	2	1	2	1	2	2	1
332	6	2	1	2	3	1	1	1	1	1	1	1	1	2	1	1	1	1	3	1	1	1	1	1	1	1	1	1	1	4	2	1	1	1	4		3
333	6	2	1	2	4	1	1	1	1	1	0	1	1	1	1	1	888	1	3	1	1	1	1	1	1	1	1	2	1	3	5	1	2	0	2	2	3
334	3	2	1	2	3	1	1	1	1	1	1	1	1	2	1	1	1	1	2	1	1	1	2	888	1	3	1	2	1	1	2	1	1	1	4		2
335	3	2	1	2	3	1	1	1	1	1	1	1	1	2	1	1	1	1	2	1	1	1	1	1	1	1	1	2	1	6	5	1	1	1	4		2
336	3	1	1	2	1	1	1	1	0	1	1	1	1	2	0	1	1	1	4	1	1	6	2	888	1	2	1	2	1	1	2	1	2	1	4		3
337	3	2	1	2	1	1	1	1	0	1	1	1	0	2	0	0	1	1	4	1	1	2	2	888	1	2	2	1	2	6	2	1	2	1	4		3
338	3	1	1	2	2	1	1	1	1	1	1	1	1	2	1	1	1	1	3	1	1	2	1	1	1	1	1	2	1	2	2	1	1	1	2	4	3
339	3	2	1	2	2	1	1	1	1	1	1	1	1	1	1	1	1	1	2	1	1	6	1	1	1	1	1	2	1	2	2	1	1	1	4		3
340	7	1	1	3	1	1	1	1	0	1	1	0	1	1	0	0	1	1	5	2	888	888	888	888	888	2	1	2	1	888	5	1	2	0			2
341	7	2	1	2	4	1	1	1	1	1	1	1	1	2	1	1	1	1	2	1	1	1	2	888	1	4	1	2	1	1	5	1	1	1	4		2
342	7	1	1	2	3	1	1	1	1	1	1	1	1	2	1	1	1	1	4	1	4	2	2	888	2	3	1	2	1	1	1	1	1	1	4		3
343	7	1	1	2	1	1	1	1	1	1	1	1	1	2	0	1	1	1	4	1	1	1	2	888	1	1	1	2	1	6	5	1	2	1	3	4	2
344	7	1	1	2	1	1	1	1	1	1	1	1	1	2	1	1	1	1	5	2	888	888	888	888	888	2	1	2	1	888	2	1	1	0			2
345	10	2	1	2	1	1	1	1	1	1	1	1	1	2	1	1	1	1	4	1	1	2	2	888	1	1	1	2	1	3	2	1	1	0	4		3
346	10	1	1	2	4	1	1	1	1	1	1	1	1	1	1	1	1	1	4	1	1	2	2	888	1	1	1	1	1	4	2	1	1	1	4		3
347	10	2	1	3	3	1	1	1	1	1	1	1	0	2	1	1	1	1	4	1	1	2	2	888	1	1	1	2	1	2	2	1	2	0	4		3
348	10	1	1	2	1	1	1	1	1	1	1	1	0	1	1	1	1	1	4	1	1	1	2	888	1	1	1	2	1	3	2	1	2	1	4		3
349	2	2	1	2	2	1	1	1	1	1	0	0	1	0	0	1	888	1	2	1	1	2	2	888	1	3	1	2	1	3	1	1	2	0	4		2
350	2	2	1	2	3	1	1	1	1	0	1	1	0	2	1	1	1	1	2	2	888	888	888	888	888	1	1	2	1	888	2	1	2	1			2
351	2	1	1	3	3	1	0	888	888	888	888	888	888	888	888	888	888	1	5	2	888	888	888	888	888	888	888	888	1	888	888	1	0	0			3
352	2	2	1	2	3	1	1	1	1	1	0	1	0	2	1	1	888	1	4	2	888	888	888	888	888	1	1	2	1	888	2	1	2	1			3
353	6	1	1	2	3	1	1	1	0	1	1	0	1	2	1	1	1	1	4	1	1	6	2	888	1	1	1	1	1	4	5	1	2	2	4		3
354	7	1	1	2	3	1	1	1	1	1	1	1	1	2	1	1	1	1	3	1	1	6	2	888	1	2	1	2	1	1	5	1	1	1	4		2
355	7	2	1	3	1	1	1	1	1	1	1	1	1	2	1	1	1	1	4	1	5	2	2	888	1	1	1	2	1	2	1	1	1	1	4		3
356	7	1	1	1	3	1	1	1	1	1	1	1	1	2	1	1	1	1	2	1	5	6	2	888	1	3	1	2	1	1	2	1	1	1	4		2
357	3	2	1	2	3	1	1	1	1	1	1	1	1	2	1	1	1	1	3	1	1	2	1	1	1	2	1	2	1	3	2	1	1	0	4		2
358	3	2	1	2	3	1	1	1	1	1	1	0	1	2	0	1	2	1	3	1	1	2	4	2	1	3	1	2	2	1	2	1	2	1	4		2
359	3	2	0	4	4	1	1	1	1	1	1	1	1	2	1	1	1	1	3	1	1	1	1	1	1	1	1	2	1	4	5	1	1	1	4		1
360	3	2	1	2	2	1	1	1	1	1	1	1	1	2	1	1	1	1	3	1	1	1	1	1	1	1	1	2	1	6	2	1	1	1	4		2
361	3	2	1	2	3	1	1	1	1	1	1	1	0	2	0	1	1	1	3	1	1	6	1	2	1	1	1	2	1	6	5	1	2	0	4		2
362	3	1	1	2	3	1	1	1	1	1	1	1	1	2	1	1	1	1	3	1	1	6	1	1	1	3	1	2	1	1	2	1	1	1	4		2
363	8	2	0	1	4	1	1	1	1	1	1	1	0	1	1	1	1	1	2	2	888	888	888	888	888	2	1	2	1	888	2	1	2	1			2
364	8	2	1	1	3	1	0	888	888	888	888	888	888	888	888	888	888	1	2	1	1	4	2	888	1	888	888	888	1	3	888	1	0	0			2
365	8	1	1	1	2	1	1	1	1	1	1	1	0	0	1	1	1	1	2	0	888	888	888	888	888	1	1	2	1	888	5	1	2	1			2
366	8	2	1	2	3	1	1	1	1	1	1	1	0	2	1	1	1	1	2	1	1	2	2	888	2	1	1	2	1	2	1	1	2	0	4		2
367	8	2	1	2	2	1	1	1	1	1	1	1	1	1	1	1	2	1	3	1	1	2	1	1	2	1	1	2	1	3	5	1	1	0	4		3
368	8	2	1	2	3	1	1	1	1	1	1	1	1	1	1	1	1	1	2	1	5	1	1	2	2	1	1	2	1	1	1	1	1	1	3	2	2
369	8	2	1	2	2	1	1	1	1	1	0	1	0	1	1	1	888	1	3	2	888	888	888	888	888	1	1	2	1	888	1	1	2	1			3
370	2	1	1	2	1	1	0	888	888	888	888	888	888	888	888	888	888	1	4	2	888	888	888	888	888	888	888	888	1	888	888	1	0	0			3
371	2	2	1	3	2	1	1	1	1	1	1	1	0	2	1	1	1	1	4	2	888	888	888	888	888	1	1	2	1	888	2	1	2	1			1
372	2	2	1	1	1	1	1	1	0	0	0	0	0	0	0	0	888	1	4	2	888	888	888	888	888	2	1	2	1	888	5	1	2	0			1
373	2	2	1	2	1	1	1	1	1	1	1	1	0	1	1	1	1	1	3	1	1	1	2	888	1	1	1	2	1	6	2	1	2	1	4		2
374	5	1	1	2	1	1	1	1	1	1	1	1	1	2	1	1	1	1	4	1	1	1	2	888	0	2	1	2	1	2	5	1	1	1	1	2	3
375	5	2	1	2	2	1	1	1	1	1	1	1	1	1	1	1	3	1	2	1	1	1	1	1	1	1	1	2	1	4	5	1	1	0	4		2
376	5	2	1	2	2	1	1	1	1	1	1	1	0	1	1	1	1	1	2	2	888	888	888	888	888	1	1	2	1	888	1	1	2	1			2
377	5	2	1	1	3	1	0	888	888	888	888	888	888	888	888	888	888	1	2	2	888	888	888	888	888	888	888	888	1	888	888	1	0	0			2
378	5	2	1	2	3	1	1	1	1	1	1	1	0	1	1	1	1	1	3	1	1	2	2	888	0	1	1	2	1	6	2	1	2	0	3	4	3
379	5	1	1	2	2	1	1	1	1	1	1	0	0	1	1	1	1	1	4	1	1	2	1	1	1	1	1	1	1	6	2	1	2	0	2	4	3
380	10	2	1	2	1	1	1	1	1	1	0	1	0	0	1	1	888	1	4	1	1	1	2	888	1	1	1	1	1	3	2	1	2	1	4		3
381	10	2	1	2	1	1	1	1	1	1	1	1	0	0	0	1	1	1	5	1	1	2	2	888	1	1	1	2	1	3	2	1	2	0	4		3
382	10	2	1	2	1	1	1	1	1	1	1	1	0	2	0	1	1	1	4	1	1	1	1	1	1	1	1	2	1	3	2	1	2	1	4		3
383	5	2	1	2	1	1	1	1	0	1	0	0	1	2	0	0	888	1	3	1	1	1	2	888	1	1	1	2	1	3	5	1	2	1	4		3
384	7	2	0	2	1	1	1	1	1	1	1	1	0	2	0	1	1	1	2	1	1	6	2	888	1	2	1	2	1	6	5	1	2	1	4		2
385	7	2	1	2	2	1	1	1	1	1	1	0	0	2	0	1	1	1	2	1	1	6	2	888	1	1	1	2	1	6	5	1	2	0	4		2
386	7	1	1	2	2	1	1	1	1	1	1	1	1	2	1	1	1	1	4	1	1	1	1	1	1	3	1	2	1	1	2	1	1	1	4		3
387	7	1	0	2	1	1	1	1	0	1	1	1	0	2	0	0	1	1	2	1	1	6	2	888	1	4	1	2	1	6	5	1	2	0	4		3
388	7	2	1	2	2	1	1	1	1	1	1	1	1	2	1	1	1	1	2	1	1	1	1	1	1	1	1	2	1	4	2	1	1	1	4		2
389	7	1	1	2	1	1	1	1	1	1	1	1	1	2	1	1	1	1	4	2	888	888	888	888	888	4	1	2	1	888	5	1	1	1			2
390	7	2	1	2	1	1	1	1	1	1	1	1	1	2	1	1	1	1	3	1	1	6	2	888	1	1	1	2	1	4	1	1	1	1	2	2	3
391	7	1	1	2	4	1	1	1	1	1	1	1	1	2	1	1	1	1	4	1	1	1	1	1	1	3	1	2	1	2	5	1	1	1	4		2
392	7	2	1	2	2	1	1	1	1	1	1	0	1	2	1	0	1	1	2	1	1	6	1	2	1	1	1	2	1	4	5	1	2	1	4		2
393	7	2	1	2	4	1	1	1	1	1	1	1	1	2	1	1	1	1	2	1	1	1	1	1	1	3	1	2	1	4	2	1	1	1	4		2
394	3	2	1	1	3	1	1	1	1	1	1	1	1	2	1	1	1	1	2	1	1	1	1	1	1	1	1	2	1	1	2	1	1	1	4		3
395	3	2	1	2	2	1	1	1	1	1	1	1	1	2	1	1	1	1	3	1	1	2	1	1	1	1	1	2	1	3	2	1	1	1	2	2	3
396	7	2	1	2	3	1	1	1	1	1	1	0	1	2	0	0	1	1	2	1	1	1	1	1	1	3	1	2	1	1	5	1	2	1	4		2
397	7	1	1	3	2	1	1	1	1	1	1	1	1	2	0	1	1	1	4	1	1	2	2	888	1	1	1	2	1	2	5	1	2	1	4		2
398	7	2	1	1	3	1	1	1	1	1	1	1	1	1	1	1	1	1	2	1	1	1	1	1	1	1	1	2	1	4	2	1	1	1	2	2	3
399	7	2	1	2	3	1	1	1	1	1	1	1	1	2	1	1	1	1	2	1	1	6	1	1	1	1	1	2	1	3	5	1	1	1	4		2
400	7	2	1	1	3	1	1	1	1	1	1	0	1	2	0	0	1	1	2	1	1	6	2	888	1	3	1	2	1	1	2	1	2	1	4		2
401	10	2	0	1	2	1	1	1	1	1	1	1	0	1	1	1	3	1	2	1	1	1	2	888	1	1	1	1	1	2	2	1	2	1	4		2
402	10	2	0	1	1	1	1	1	1	1	0	1	0	0	0	0	888	1	2	1	1	6	2	888	1	1	2	2	1	2	2	1	2	0	4		2
403	2	2	1	2	1	1	1	1	1	0	0	0	0	0	0	1	888	1	4	2	888	888	888	888	888	2	1	2	1	888	5	1	2	0			2
404	2	2	1	2	2	1	1	1	1	1	1	1	1	1	1	1	1	1	2	1	1	1	1	1	1	1	1	2	1	1	2	1	1	1	4		2
405	2	2	1	1	4	1	1	1	1	1	0	1	0	1	1	1	888	1	2	1	1	1	2	888	1	4	1	2	1	1	1	1	2	1	4		2
406	2	2	1	2	2	1	1	1	1	1	0	1	0	0	1	0	888	1	2	1	1	1	1	1	1	1	1	2	1	2	5	1	2	0	4		2
407	2	2	1	2	2	1	1	1	1	1	1	1	0	2	1	1	1	1	2	1	1	2	1	1	1	2	1	3	1	4	1	1	2	1	2	2	2
408	2	2	1	3	1	1	1	1	1	1	0	1	0	2	1	0	888	1	4	0	888	888	888	888	888	2	1	2	1	888	2	1	2	0			3
409	2	2	1	4	3	1	1	1	1	1	1	1	1	1	1	1	2	1	3	1	1	2	1	1	1	1	1	2	1	3	2	1	1	1	4		2
410	7	1	1	2	3	1	1	1	1	1	1	1	1	2	1	1	1	1	4	1	1	2	2	888	1	1	1	2	1	4	2	1	1	0	1	4	2
411	7	2	1	2	3	1	1	1	1	1	1	1	1	2	1	1	1	1	4	1	5	6	2	888	1	4	1	2	1	1	5	1	1	1	4		2
412	7	2	1	1	2	1	1	1	1	1	1	0	0	2	0	0	1	1	2	2	888	888	888	888	888	4	1	2	1	888	5	1	2	1			2
413	7	2	1	3	1	1	1	1	1	1	1	1	1	2	1	1	1	1	4	1	5	2	2	888	1	1	1	2	1	4	5	1	1	1	2	4	3
414	3	2	1	2	3	1	1	1	1	1	1	0	1	2	0	0	1	1	2	1	1	2	2	888	1	3	1	2	1	6	1	1	2	0	4		2
415	3	2	1	2	4	1	1	1	1	1	1	0	1	2	0	1	1	1	2	1	1	2	1	1	1	3	1	2	1	4	5	1	2	1	4		2
416	3	2	1	2	2	1	1	1	1	1	1	1	1	1	1	1	1	1	3	1	1	6	1	2	1	1	1	2	1	4	5	1	1	0	4		3
417	3	2	1	2	1	1	1	1	1	1	1	1	1	1	1	1	1	1	3	1	1	2	1	1	1	1	1	2	1	3	5	1	1	0	4		2
418	3	2	1	2	3	1	1	1	1	1	1	1	1	2	1	1	2	1	2	1	1	2	1	1	1	1	1	2	2	3	5	1	1	1	2	2	3
419	3	2	1	1	0	1	1	1	1	1	1	1	1	2	1	1	1	1	5	1	5	2	3	888	1	1	1	2	1	4	5	1	1	1	2	2	1
420	2	2	1	1	3	1	0	888	888	888	888	888	888	888	888	888	888	1	2	1	1	2	1	1	0	888	888	888	1	3	888	1	0	0			2
421	2	2	1	2	4	1	1	1	1	1	1	1	1	1	1	1	888	1	3	1	1	1	1	1	1	2	1	2	1	3	2	3	1	1	4		2
422	2	2	1	1	1	1	0	888	888	888	888	888	888	888	888	888	888	1	4	2	888	888	888	888	888	888	888	888	1	888	888	1	0	0			2
423	2	1	1	1	1	1	1	1	1	1	0	1	0	2	0	0	888	1	2	0	888	888	888	888	888	2	1	2	1	888	1	1	2	1			2
424	2	2	1	2	2	1	1	1	1	1	0	1	0	0	0	0	888	1	4	1	1	3	2	888	1	2	1	1	1	3	5	1	2	2	4		2
425	2	2	1	2	2	1	1	1	1	1	0	1	0	0	1	1	888	1	2	1	1	1	2	888	0	1	1	2	1	2	5	1	2	1	4		2
426	2	2	1	2	2	1	1	1	1	1	0	1	0	0	0	1	888	1	2	1	1	6	2	888	2	2	1	2	1	2	2	1	2	1	4		2
427	2	2	1	2	3	1	1	1	1	1	1	1	0	1	1	1	3	1	2	1	1	1	1	1	1	2	1	2	1	2	1	1	2	1	4		2
428	2	2	0	1	2	1	1	1	1	0	0	0	0	0	0	1	888	1	3	1	1	6	4	2	2	2	1	2	1	2	1	1	2	0	4		3
429	2	2	1	2	2	1	1	1	1	1	0	1	0	1	1	1	888	1	2	1	1	2	1	1	1	1	1	2	1	1	2	1	2	0	4		2
430	7	1	1	2	2	1	1	1	1	1	1	0	1	2	0	0	1	1	4	2	888	888	888	888	888	4	1	2	1	888	5	1	2	0			3
431	6	1	1	2	3	1	1	1	0	1	0	0	0	0	0	0	888	1	3	1	1	2	1	1	1	1	1	2	1	2	5	1	2	0	4		2
432	6	2	1	2	2	1	1	1	1	1	1	1	0	2	1	0	1	1	2	1	1	1	1	1	1	1	1	2	1	3	2	1	2	1	4		2
433	6	2	1	1	4	1	1	1	1	1	0	1	0	0	1	1	888	1	2	1	1	1	1	1	1	1	1	2	1	3	2	1	2	1	4		2
434	6	2	1	2	2	1	1	1	1	1	1	0	1	2	0	0	1	1	3	1	1	6	2	888	1	1	1	2	1	6	2	1	2	0	4		2
435	3	2	1	2	3	1	1	1	1	1	1	1	1	2	1	1	1	1	3	1	1	2	1	1	1	1	1	2	1	6	1	1	1	1	4		2
436	3	2	0	2	3	1	1	1	1	1	1	0	1	2	0	0	1	1	2	2	888	888	888	888	888	2	1	2	1	888	5	1	2	0			2
437	3	2	1	1	3	1	1	1	1	1	1	1	1	2	1	1	1	1	2	1	1	1	1	1	1	1	1	2	1	3	2	1	1	1	4		3
438	3	2	1	3	2	1	1	1	1	1	1	0	0	2	0	0	1	1	5	2	888	888	888	888	888	2	1	2	1	888	5	1	2	0			3
439	3	2	1	1	2	1	1	1	1	1	1	0	1	2	0	1	1	1	2	1	1	6	1	1	1	3	1	2	1	2	5	1	2	1	4		2
440	3	2	1	1	3	1	1	1	1	1	1	1	1	2	1	1	1	1	2	1	1	6	2	888	1	3	1	2	1	6	2	1	1	0	4		2
441	3	2	1	2	4	1	1	1	1	1	1	1	1	2	1	1	1	1	2	1	1	1	1	1	1	3	1	2	1	1	2	1	1	1	4		2
442	7	1	1	1	2	1	1	1	1	1	1	1	1	2	1	1	1	1	3	1	1	6	2	888	1	2	1	2	1	2	5	1	1	0	4		3
443	7	1	1	2	2	1	1	1	1	1	1	0	0	2	0	0	1	1	4	1	5	6	2	888	1	4	1	1	1	1	5	1	2	0	4		2
444	7	2	1	1	1	1	1	1	1	1	1	0	0	2	0	1	1	1	4	2	888	888	888	888	888	1	1	2	1	888	1	1	2	1			1
445	7	1	1	2	2	1	1	1	1	1	1	0	1	2	0	1	1	1	3	1	1	2	2	888	1	1	1	2	1	3	1	1	2	1	4		2
446	2	1	1	2	2	1	1	1	0	1	0	0	0	0	0	0	888	1	4	2	888	888	888	888	888	2	1	2	1	888	1	1	2	1			2
447	2	2	1	2	3	1	1	1	0	1	0	0	0	0	0	1	888	1	4	2	888	888	888	888	888	2	1	2	1	888	1	1	2	0			2
448	2	2	1	2	2	1	1	1	1	1	0	1	1	1	1	1	888	1	4	1	1	1	4	1	1	2	1	1	1	4	1	3	2	2	4		2
449	2	2	1	1	2	1	1	1	1	1	1	1	1	1	1	1	3	1	2	1	1	1	4	2	1	2	1	2	1	3	2	1	1	1	4		2
450	2	2	1	3	2	1	1	1	1	1	1	1	0	0	1	1	1	1	3	2	888	888	888	888	888	2	1	2	1	888	2	1	2	1			2
451	2	2	1	2	4	1	1	1	1	1	1	1	1	2	1	1	1	1	3	1	1	1	4	1	1	2	1	2	1	3	2	1	1	1	2	3	1
452	2	2	1	2	2	1	1	1	1	1	1	1	1	2	1	1	3	1	2	2	888	888	888	888	888	2	1	2	1	888	2	1	1	1			2
453	2	2	1	2	4	1	1	1	1	1	0	1	0	0	0	0	888	1	2	1	1	1	3	888	0	1	1	2	1	1	1	1	2	0	2	2	2
454	2	1	1	2	2	1	888	888	888	888	888	888	888	888	888	888	888	1	4	1	1	2	2	888	3	888	888	888	1	1	888	1	0	0			3
455	5	1	1	3	2	1	1	1	1	0	0	1	0	2	1	1	888	1	3	1	1	6	2	888	0	2	1	2	1	2	2	1	2	1	1	2	2
456	5	1	1	1	2	1	888	888	888	888	888	888	888	888	888	888	888	1	2	1	5	1	3	888	3	888	888	888	1	1	888	1	0	0			3
457	5	2	1	2	2	1	1	1	1	1	0	1	1	2	1	1	888	1	4	1	1	2	4	2	1	2	1	2	2	3	5	1	2	0	1	2	3
458	5	2	1	2	2	1	1	1	1	1	1	1	1	0	0	1	1	1	3	1	1	2	4	1	0	1	1	1	2	3	2	1	2	1	1	2	3
459	5	2	1	2	4	1	1	1	1	1	0	1	0	0	1	1	888	1	3	1	1	2	2	888	0	1	1	2	1	3	5	1	2	1	2	2	1
460	5	2	1	2	4	1	1	1	0	0	1	1	0	2	1	1	2	1	4	1	1	1	2	888	1	2	1	1	2	3	1	1	2	1	1	2	3
461	5	2	1	2	3	1	1	1	1	1	0	1	0	2	1	1	888	1	2	1	1	3	1	1	1	4	1	2	1	1	1	1	2	0	1	2	2
462	5	2	1	2	3	1	1	1	1	1	1	1	1	1	1	1	3	1	2	2	888	888	888	888	888	1	1	2	1	888	1	1	1	1			2
463	5	2	1	2	3	1	1	1	1	0	0	1	0	0	1	0	888	1	2	2	888	888	888	888	888	1	1	2	1	888	1	1	2	0			2
464	5	2	1	2	2	1	1	1	1	1	1	1	0	0	1	1	888	1	2	2	888	888	888	888	888	1	1	2	1	888	2	1	2	1			2
465	5	2	1	1	2	1	888	888	888	888	888	888	888	888	888	888	888	1	2	1	2	2	3	888	3	888	888	888	1	3	888	1	0	0			2
466	2	2	1	3	1	1	1	1	1	1	0	0	0	0	0	0	888	1	4	2	888	888	888	888	888	1	2	1	1	888	5	1	2	1			2
467	2	2	1	3	1	1	1	1	1	0	0	1	0	2	0	1	888	1	4	2	888	888	888	888	888	2	1	2	1	888	2	1	2	1			1
468	7	2	1	2	3	1	1	1	1	1	1	0	0	2	0	0	1	1	2	1	1	1	1	1	1	3	1	2	1	6	5	1	2	1	4		2
469	7	2	1	2	4	1	1	1	1	1	1	0	1	2	0	0	1	1	2	1	1	1	1	1	1	3	1	2	1	6	1	1	2	1	4		2
470	7	1	1	1	2	1	1	1	1	1	1	0	1	2	0	0	1	1	2	2	888	888	888	888	888	4	1	2	1	888	5	1	2	1			2
471	7	1	1	2	1	1	1	1	1	1	1	1	1	2	0	0	1	1	3	2	888	888	888	888	888	1	1	2	1	888	5	1	2	1			3
472	5	2	1	2	2	1	1	1	1	1	1	1	0	2	1	1	1	1	3	1	1	3	1	1	1	1	1	2	1	2	5	1	2	2	4		1
473	5	1	1	3	1	1	1	1	1	1	0	1	0	0	0	0	888	1	5	1	1	2	1	2	2	2	2	2	2	6	5	1	2	0	4		3
474	5	1	1	2	2	1	1	1	1	1	1	1	1	1	1	1	1	1	3	1	1	4	2	888	1	1	1	2	1	3	1	1	1	0	4		3
475	5	1	1	2	3	1	1	1	1	1	0	1	0	0	1	1	888	1	4	1	1	4	2	888	0	3	1	1	1	3	5	1	2	0	4		3
476	5	2	1	2	1	1	888	888	888	888	888	888	888	888	888	888	888	1	4	1	1	2	4	2	3	888	888	888	1	3	888	1	0	0			3
477	7	1	1	4	3	1	1	1	1	1	1	0	0	2	0	0	1	1	3	2	888	888	888	888	888	4	1	2	1	888	5	1	2	0			2
478	6	2	1	2	3	1	1	1	1	1	0	1	1	1	1	1	888	1	2	1	1	1	1	1	0	1	1	2	1	2	1	1	2	1	4		2
479	3	2	1	3	1	1	1	1	1	1	1	1	1	2	1	1	1	1	5	1	4	2	2	888	1	4	1	2	1	1	1	1	1	1	4		2
480	3	1	1	2	3	1	1	1	1	1	1	1	1	2	1	1	1	1	4	1	5	6	2	888	1	1	1	2	1	4	5	1	1	1	4		3
481	7	1	1	2	3	1	1	1	1	1	1	1	1	2	1	1	1	1	4	2	888	888	888	888	888	4	1	2	1	888	1	1	1	1			1
482	5	2	1	2	4	1	1	1	1	1	0	0	0	2	1	1	888	1	4	1	1	6	2	888	0	4	1	3	1	1	2	1	2	0	4		3
483	6	2	1	2	3	1	1	1	1	1	1	1	1	2	1	1	1	1	2	2	888	888	888	888	888	1	1	2	1	888	2	1	1	1			2
484	6	1	1	1	1	1	1	1	0	1	1	1	1	0	0	1	1	1	3	1	1	4	1	1	1	1	1	2	1	4	2	1	2	1	4		1
485	6	2	1	2	2	1	1	1	1	1	1	1	1	0	1	0	1	1	4	1	1	1	1	1	1	1	1	2	1	3	2	1	2	1	4		3
486	6	2	1	1	3	1	1	1	1	1	1	0	1	1	0	1	1	1	3	1	1	1	1	1	1	1	1	2	1	6	1	1	2	1	4		2
487	6	2	1	2	2	1	1	1	0	1	0	1	0	0	1	1	888	1	4	2	888	888	888	888	888	2	2	1	1	888	1	1	2	2			3
488	6	1	1	2	2	1	1	1	0	0	0	0	0	0	0	0	888	1	4	1	1	4	1	1	2	3	1	2	1	4	5	1	2	0	4		3
489	6	2	1	2	1	1	1	1	1	1	1	1	0	0	1	1	2	1	3	1	1	6	1	1	1	1	1	2	1	6	1	1	2	0	4		3
490	6	2	1	2	4	1	1	1	1	1	0	1	0	1	1	1	888	1	2	1	1	1	1	1	0	1	2	1	1	2	1	2	2	0	4		2
491	6	2	1	2	3	1	1	1	0	1	0	0	0	0	0	0	888	1	2	1	1	1	1	1	2	2	1	2	1	2	5	3	2	1	4		2
492	6	2	1	1	3	1	1	1	0	1	1	0	1	0	0	0	1	1	2	1	1	1	1	1	1	1	1	2	1	2	2	1	2	1	4		2
493	6	2	1	2	3	1	0	888	888	888	888	888	888	888	888	888	888	1	2	1	1	2	2	888	0	888	888	888	1	1	888	3	0	0			2
494	6	2	1	2	2	1	1	1	0	1	1	0	0	0	1	0	1	1	2	1	1	1	1	1	1	1	1	2	1	2	5	1	2	1	4		2
495	2	1	1	2	1	1	1	1	1	1	1	1	1	2	1	1	1	1	4	1	1	1	1	1	1	1	1	2	1	3	5	1	1	1	1	3	3
496	2	1	1	2	2	1	1	1	1	1	1	1	0	2	1	1	1	1	2	1	1	1	1	1	1	1	1	2	1	3	1	1	2	1	4		2
497	2	1	1	1	2	1	1	1	0	0	0	1	0	0	0	1	888	1	2	1	1	1	2	888	0	2	2	1	2	2	2	1	2	1	2	2	2
498	7	1	1	2	4	1	1	1	1	1	1	1	1	2	0	0	1	1	3	1	1	1	2	888	1	2	1	2	1	1	5	1	2	1	4		2
499	7	2	1	1	3	1	1	1	1	1	1	1	1	2	1	1	1	1	2	1	1	1	2	888	1	2	1	2	1	2	2	1	1	1	4		2
500	7	2	1	1	3	1	1	1	1	1	1	0	1	2	0	0	1	1	2	1	1	2	2	888	1	1	1	2	1	3	1	1	2	0	4		2
501	7	2	1	2	2	1	1	1	1	1	1	0	0	2	0	0	1	1	4	2	888	888	888	888	888	4	1	1	1	888	1	1	2	2			2
502	7	2	1	2	2	1	1	1	1	1	1	0	1	2	0	0	1	1	2	1	1	6	1	1	1	3	1	2	1	2	5	1	2	1	4		2
503	3	2	1	2	3	1	1	1	1	1	1	1	1	2	1	1	1	1	2	1	1	1	1	1	1	4	1	2	1	1	2	1	1	1	4		2
504	3	2	1	2	4	1	1	1	1	1	1	0	0	2	0	0	1	1	2	1	1	1	1	1	1	3	1	2	1	1	5	1	2	0	4		2
505	3	2	0	2	2	1	1	1	1	1	1	0	1	2	0	0	1	1	2	1	1	1	2	888	1	3	1	2	1	2	1	1	2	0	4		2
506	3	2	1	2	4	1	1	1	1	1	1	0	1	2	0	0	1	1	2	1	1	1	1	1	1	3	1	2	1	2	2	1	2	1	4		2
507	3	2	1	3	2	1	1	1	1	1	1	1	1	2	1	1	1	1	5	1	1	1	1	1	1	1	1	2	1	4	2	1	1	1	2	2	2
508	6	2	1	2	2	1	1	1	1	1	1	1	1	2	1	1	1	1	3	1	1	6	2	888	1	1	1	2	1	3	1	1	1	1	4		3
509	6	2	1	2	2	1	1	1	1	1	1	1	1	2	1	1	1	1	3	1	1	1	1	1	1	1	1	2	1	4	2	1	1	1	4		2
510	6	2	1	2	3	1	1	1	1	1	1	1	1	2	1	1	1	1	3	1	1	1	1	1	1	1	1	2	1	3	5	1	1	1	4		3
511	6	1	1	2	3	1	1	1	1	1	1	1	1	2	1	1	1	1	3	1	1	1	1	1	1	1	1	2	1	4	1	1	1	1	4		3
512	6	2	1	3	3	1	1	1	1	1	1	1	1	2	1	1	1	1	4	1	1	1	1	1	1	1	1	2	1	4	2	1	1	1	4		3
513	6	2	1	2	3	1	1	1	1	1	1	1	1	0	1	0	1	1	3	1	1	1	1	1	1	1	1	2	1	3	2	1	2	1	4		2
514	6	1	1	2	3	1	1	1	1	1	1	1	1	0	1	0	1	1	4	1	1	1	1	1	1	1	1	2	1	3	2	1	2	1	4		2
515	6	1	1	1	4	1	1	1	1	1	0	1	0	0	0	1	888	2	2	1	1	1	1	2	1	1	1	1	1	4	2	1	2	1	4		3
516	2	2	1	1	2	1	1	1	1	0	1	1	0	0	1	1	1	1	2	0	888	888	888	888	888	1	1	2	1	888	1	3	2	1			2
517	2	2	1	2	3	1	1	1	1	1	1	1	0	2	1	1	1	1	2	2	888	888	888	888	888	1	1	2	1	888	2	1	2	0			2
518	2	2	1	1	2	1	1	1	1	1	0	1	0	0	0	1	888	1	2	2	888	888	888	888	888	1	1	2	1	888	1	1	2	1			2
519	6	2	1	2	2	1	1	1	1	0	0	1	0	0	0	0	888	1	2	2	888	888	888	888	888	2	1	2	1	888	5	1	2	0			2
520	6	2	1	2	3	1	1	1	1	1	0	1	0	2	0	1	888	1	2	1	1	3	4	1	0	2	1	2	1	1	1	1	2	1	1	2	2
521	6	2	1	2	2	1	1	1	1	1	0	1	0	1	1	1	888	1	2	1	1	2	2	888	0	1	1	2	1	3	1	1	2	1	4		2
522	6	2	1	2	2	1	1	1	1	1	0	1	0	2	0	1	888	1	2	1	1	6	4	1	0	1	1	2	2	2	1	3	2	0	4		2
523	6	2	1	2	4	1	1	1	1	1	0	1	0	1	0	0	888	1	2	1	1	4	4	1	0	1	1	2	1	1	1	1	2	1	2	2	2
524	6	2	1	2	4	1	1	1	1	1	1	1	1	1	1	1	3	1	2	2	888	888	888	888	888	1	1	2	1	888	5	1	1	1			2
525	5	1	1	2	2	1	1	1	0	0	0	1	0	2	1	1	888	1	4	1	1	2	4	1	1	1	1	2	2	3	1	1	2	1	4		3
526	5	2	0	2	2	1	1	1	1	1	1	1	0	2	1	1	1	1	2	2	888	888	888	888	888	2	1	2	1	888	1	1	2	1			2
527	5	2	1	2	1	1	888	888	888	888	888	888	888	888	888	888	888	2	5	1	5	2	3	888	3	888	888	888	1	2	888	1	0	0			3
528	5	1	1	2	2	1	0	888	888	888	888	888	888	888	888	888	2	1	3	1	1	2	1	2	1	888	888	888	2	2	888	1	0	0			3
529	5	2	1	3	2	1	1	1	1	1	1	1	0	1	1	1	2	1	4	2	888	888	888	888	888	2	1	1	2	888	1	1	2	1			3
530	5	1	1	2	2	1	1	1	1	1	0	1	0	0	1	1	888	1	4	2	888	888	888	888	888	1	1	2	1	888	1	1	2	1			2
531	7	1	1	1	2	1	1	1	1	1	1	0	1	2	1	1	1	1	2	1	4	1	1	1	1	3	1	2	1	2	1	1	2	1	4		2
532	7	2	1	2	2	1	1	1	1	1	1	0	1	2	0	0	1	1	2	1	1	6	2	888	1	4	1	2	1	1	2	1	2	0	4		2
533	7	2	1	2	3	1	1	1	1	1	1	0	1	2	1	0	1	1	2	1	1	1	1	1	1	1	1	2	1	2	5	1	2	1	4		2
534	7	1	1	2	2	1	1	1	1	1	1	1	1	2	0	1	1	1	4	1	1	1	1	1	1	2	1	2	1	2	5	1	2	0	2	3	1
535	8	2	1	2	4	1	1	1	1	1	1	1	1	2	1	1	1	1	2	1	1	6	1	1	1	2	1	2	1	1	1	1	1	1	4		2
536	8	2	1	2	4	1	1	1	1	1	1	1	1	2	1	1	1	1	3	1	1	1	1	1	1	3	1	2	1	3	5	1	1	1	4		1
537	8	2	1	3	4	1	1	1	1	1	1	1	1	2	1	1	1	1	4	1	1	2	2	888	1	1	1	2	1	1	2	1	1	1	4		1
538	8	2	1	2	2	1	1	1	1	1	1	1	0	1	1	0	1	1	3	1	1	1	1	1	1	1	1	2	1	3	1	1	2	1	3	2	2
539	8	2	1	2	3	1	1	1	1	1	0	0	0	2	0	0	888	1	2	1	1	6	3	888	1	1	1	2	1	2	5	1	2	0	4		2
540	8	2	1	2	3	1	1	1	1	1	0	1	0	0	0	0	888	1	2	1	1	6	2	888	1	1	1	2	1	2	5	1	2	0	4		2
541	8	2	1	2	2	1	1	1	1	1	0	0	0	1	0	0	888	1	2	1	1	2	4	2	1	1	1	2	1	3	5	1	2	0	4		2
542	3	2	0	2	3	1	1	1	1	1	1	0	1	2	0	0	1	1	3	2	888	888	888	888	888	4	1	2	1	888	5	1	2	0			3
543	3	2	1	2	3	1	1	1	1	1	1	0	1	2	0	1	1	1	3	1	1	1	1	1	1	1	1	2	1	3	5	1	2	1	4		2
544	3	2	1	2	3	1	1	1	1	1	1	1	1	1	1	1	1	1	3	1	1	1	1	1	1	1	1	2	1	3	5	1	1	0	4		3
545	3	2	1	2	2	1	1	1	1	1	1	0	1	2	0	0	1	1	2	1	1	1	1	1	1	3	1	2	1	2	5	1	2	1	4		2
546	10	2	0	2	4	1	1	1	1	1	0	1	0	0	0	0	888	1	2	1	1	2	1	1	1	1	1	2	1	3	2	1	2	1	4		2
547	10	2	1	1	3	1	1	1	1	1	1	1	0	0	0	1	1	1	2	1	1	1	2	888	1	1	1	1	1	3	2	1	2	1	2	2	2
548	5	1	1	2	1	1	1	1	1	1	1	1	1	2	1	1	1	1	4	1	1	1	1	1	1	1	1	2	1	3	2	1	1	1	4		3
549	5	1	1	2	2	1	1	1	1	1	0	1	0	2	1	1	888	1	4	2	888	888	888	888	888	1	1	2	1	888	5	1	2	0			3
550	5	2	1	1	4	1	1	1	1	1	0	1	0	2	1	1	888	1	2	1	1	1	1	1	1	1	1	2	1	3	1	1	2	0	4		2
551	5	2	1	2	2	1	1	1	1	1	1	1	1	0	1	1	1	1	3	1	1	1	2	888	1	1	1	2	1	3	1	1	2	1	4		3
552	5	1	1	2	2	1	1	1	1	1	1	1	1	1	1	1	1	1	4	1	1	2	1	1	2	2	1	2	1	3	2	1	1	1	4		3
553	5	1	1	2	3	1	1	1	1	1	1	1	1	1	1	1	1	1	2	1	1	6	1	1	1	2	1	2	1	3	2	1	1	1	4		3
554	5	2	1	3	1	1	1	1	1	1	1	1	1	1	1	1	2	1	4	1	1	2	2	888	1	2	1	2	2	2	2	1	1	1	4		3
555	5	2	1	2	2	1	1	1	1	1	1	1	0	2	1	1	1	1	3	1	1	2	2	888	2	2	1	2	1	3	1	1	2	0	4		3
556	5	1	1	2	1	1	1	0	0	1	0	1	0	2	0	0	888	1	5	1	1	2	2	888	0	1	1	1	1	4	1	1	2	1	1	2	3
557	5	1	1	2	1	1	888	888	888	888	888	888	888	888	888	888	888	1	4	1	1	4	3	888	3	888	888	888	1	4	888	1	0	0			3
558	8	2	1	1	2	1	1	1	1	1	1	0	1	2	1	1	1	1	2	1	1	6	2	888	1	3	1	2	1	1	2	1	2	0	4		2
559	8	2	1	2	3	1	1	1	1	1	1	1	1	2	1	1	1	1	2	1	1	1	1	1	1	3	1	2	1	2	5	1	1	1	4		2
560	8	2	1	2	3	1	1	1	1	1	1	1	1	2	1	1	1	1	2	1	1	1	1	1	1	2	1	2	1	3	1	1	1	1	4		2
